# Supplementary material for: Continuous protein-density gradients: A new approach to correlate physical cues with cell response
Source: PNAS Nexus. 2024 May 21;3(6):pgae202. doi: 10.1093/pnasnexus/pgae202 (PMC11152205; doi:10.1093/pnasnexus/pgae202)
Supplement: pgae202_Supplementary_Data [file pgae202_supplementary_data.zip]

Archive with 2 entries (2 files):
- PNASNEXUS-PNASNEXUS-2023-01365-TR-s02.docx
- PNASNEXUS-PNASNEXUS-2023-01365-TR-s01.mov
